# Supplementary material for: Isobavachalcone Attenuates MPTP-Induced Parkinson's Disease in Mice by Inhibition of Microglial Activation through NF-κB Pathway
Source: PLoS One. 2017 Jan 6;12(1):e0169560. doi: 10.1371/journal.pone.0169560 (PMC5217967; doi:10.1371/journal.pone.0169560)
Supplement: S1 Table — The duration for a mouse to stay on the rod rolling at 10 rpm. The results were presented as the mean±SD of three independent experiments (n = 6). (XLS) [file pone.0169560.s001.xls]

## Sheet: Sheet1
	Control	MPTP	MPTP+Iso10mg/kg	MPTP+Iso50mg/kg
Time(s)	52.11±6.88	38.58±21.02	33.33±0.1	45.33±12.24
