# Supplementary material for: Isobavachalcone Attenuates MPTP-Induced Parkinson's Disease in Mice by Inhibition of Microglial Activation through NF-κB Pathway
Source: PLoS One. 2017 Jan 6;12(1):e0169560. doi: 10.1371/journal.pone.0169560 (PMC5217967; doi:10.1371/journal.pone.0169560)
Supplement: S2 Table — Isobavachalcone (Iso, 50 mg/kg) could inhibit either the elevated levels of Iba-1 and GFAP, or the necrosis of neurons. (XLS) [file pone.0169560.s002.xls]

## Sheet: Sheet1
	Type of Stain	Region of brain (substantia nigra, SN)
		Control	MPTP	MPTP+Iso(50mg/kg)
	Iba-1 Microglia specific calcium binding protein, microgliosis (% of Control)	100±11.4	290.91±19.24	140±9.1
	GFAP Astrocyte specific protein, marker of astrogliosis (% of Control)	100±2.75	373.91±25.31	153±2.79
	TH (dopaminergic tyrosine hydroxylase immunopositive) neurons (% of Control)	100±2.88	52.33±1.37	84±4.13
