# Supplementary material for: Isobavachalcone Attenuates MPTP-Induced Parkinson's Disease in Mice by Inhibition of Microglial Activation through NF-κB Pathway
Source: PLoS One. 2017 Jan 6;12(1):e0169560. doi: 10.1371/journal.pone.0169560 (PMC5217967; doi:10.1371/journal.pone.0169560)
Supplement: S3 Table — The results were presented as the mean±SD (% of control) of three independent experiments (n = 6). (XLS) [file pone.0169560.s003.xls]

## Sheet: Sheet1
		Control	LPS	LPS+Iso 5μM
	TNF-α	1±0.12	6.06±0.97	0.72±0.03
	IL-6	1±0.11	62.42±6.75	0.97±0.14
	IL-1β	1±0.05	131.96±25.41	0.62±0.09
	IL-10	1±0.04	4.81±0.55	1.78±0.16
	iNOS	1±0.04	34.6±4.43	0.53±0.07
