# Supplementary material for: Isobavachalcone Attenuates MPTP-Induced Parkinson's Disease in Mice by Inhibition of Microglial Activation through NF-κB Pathway
Source: PLoS One. 2017 Jan 6;12(1):e0169560. doi: 10.1371/journal.pone.0169560 (PMC5217967; doi:10.1371/journal.pone.0169560)
Supplement: S4 Table — The results were presented as the mean±SD (% of control) of three independent experiments (n = 6). (XLS) [file pone.0169560.s004.xls]

## Sheet: Sheet1
		Control	MPTP	MPTP+Iso 10mg/kg	MPTP+Iso 50mg/kg
	IL-6	1.16±0.73	22.4±5.79	1.42±2.33	5.13±4.82
	IL-1β	1.52±1.39	27.13±4.54	4.35±3.48	5.14±4.03
	iNOS	1.13±0.12	1.58±0.21	1.21±0.16	0.62±0.08
