# Supplementary material for: Isobavachalcone Attenuates MPTP-Induced Parkinson's Disease in Mice by Inhibition of Microglial Activation through NF-κB Pathway
Source: PLoS One. 2017 Jan 6;12(1):e0169560. doi: 10.1371/journal.pone.0169560 (PMC5217967; doi:10.1371/journal.pone.0169560)
Supplement: S5 Table — Griess method was used to determine NO concentration, the concentrations of TNF-α and IL-6 were determined using ELISA kits. The results were presented as the mean±SD (% of control) of three independent experiments (n = 6). (XLS) [file pone.0169560.s005.xls]

## Sheet: Sheet1
		Control	LPS	LPS+0.1	LPS+1	LPS+5	Iso 5μM
	TNF-α (pg/ml)	-5.03±0.66	884.03±14.64	772.12±47.32	555.52±12.79	56.36±9.45	-4.33±2.27
	IL-6 (pg/ml)	5.03±9.88	670.3±87.23	587.79±74.96	451.29±65.05	20.39±4.91	-0.72±2.83
	NO (μm)	2.79±0.52	14.2±0.91	14.19±2.62	11.31±1.12	2.2±0.38	--
