# Supplementary material for: Isobavachalcone Attenuates MPTP-Induced Parkinson's Disease in Mice by Inhibition of Microglial Activation through NF-κB Pathway
Source: PLoS One. 2017 Jan 6;12(1):e0169560. doi: 10.1371/journal.pone.0169560 (PMC5217967; doi:10.1371/journal.pone.0169560)
Supplement: S6 Table — Isobavachalcone (Iso) caused no significant cytotoxicity to BV-2 cells. The results were presented as the mean±SD of three independent experiments (n = 6). (XLS) [file pone.0169560.s006.xls]

## Sheet: Sheet1
		Control	Iso 0.1μm	Iso 1μm	Iso 5μm
	CCK-8 (OD)	1.25±0.03	1.3±0.03	1.18±0.05	1.35±0.07
