# Supplementary material for: Isobavachalcone Attenuates MPTP-Induced Parkinson's Disease in Mice by Inhibition of Microglial Activation through NF-κB Pathway
Source: PLoS One. 2017 Jan 6;12(1):e0169560. doi: 10.1371/journal.pone.0169560 (PMC5217967; doi:10.1371/journal.pone.0169560)
Supplement: S7 Table — Means: Control (DMEM basic culture medium), LPS (supernatant from LPS treated BV-2 cells), LPS+Iso (supernatant from LPS plus isobavachalcone treated BV-2 cells), LPS/Iso (isobavachalcone (final concentration 5μM) dissolved in supernatant from LPS treated BV-2 cells). The results were presented as the mean±SD of three independent experiments (n = 6). (XLS) [file pone.0169560.s007.xls]

## Sheet: Sheet1
		Control	Iso 5μm	LPS	LPS+Iso 5 μm
	CCK-8 (OD)	0.22±0.03	0.20±0.03	0.42±0.03	0.35±0.04
