# Supplementary material for: Isobavachalcone Attenuates MPTP-Induced Parkinson's Disease in Mice by Inhibition of Microglial Activation through NF-κB Pathway
Source: PLoS One. 2017 Jan 6;12(1):e0169560. doi: 10.1371/journal.pone.0169560 (PMC5217967; doi:10.1371/journal.pone.0169560)
Supplement: S8 Table — Isobavachalcone (Iso) decreased microglial-induced neuro-2a death in a co-culture system. The results were presented as the mean±SD of three independent experiments (n = 6). (XLS) [file pone.0169560.s008.xls]

## Sheet: Sheet1
		Control	LPS	LPS+Iso 5μm	LPS/Iso 5μm
	CCK-8 (OD)	0.25±0.01	0.17±0.02	0.23±0.01	0.2±0.01
